# Supplementary material for: How the latent geometry of a biological network provides information on its dynamics: the case of the gene network of chronic myeloid leukaemia
Source: Front Cell Dev Biol. 2023 Nov 24;11:1235116. doi: 10.3389/fcell.2023.1235116 (PMC10704170; doi:10.3389/fcell.2023.1235116)
Supplement: Supplementary file 1 [file DataSheet1.ZIP]

Archive with 14 entries (11 files):
- Supplementary Material/
- Supplementary Material/Cluster_12_GSEA_results_Gost.xlsx
- __MACOSX/
- __MACOSX/Supplementary Material/
- __MACOSX/Supplementary Material/._Cluster_12_GSEA_results_Gost.xlsx
- Supplementary Material/Cluster_12_GSEA_EnrichGO_MF.xlsx
- __MACOSX/Supplementary Material/._Cluster_12_GSEA_EnrichGO_MF.xlsx
- Supplementary Material/Manhattan_plot_GSEA_Gost.html
- __MACOSX/Supplementary Material/._Manhattan_plot_GSEA_Gost.html
- Supplementary Material/Cluster_12_GSEA_EnrichGO_CC.xlsx
- __MACOSX/Supplementary Material/._Cluster_12_GSEA_EnrichGO_CC.xlsx
- Supplementary Material/Genes_in Cluster_12.xlsx
- __MACOSX/Supplementary Material/._Genes_in Cluster_12.xlsx
- __MACOSX/._Supplementary Material
