# Supplementary material for: How the latent geometry of a biological network provides information on its dynamics: the case of the gene network of chronic myeloid leukaemia
Source: Front Cell Dev Biol. 2023 Nov 24;11:1235116. doi: 10.3389/fcell.2023.1235116 (PMC10704170; doi:10.3389/fcell.2023.1235116)
Supplement: Supplementary file 1 [file DataSheet1.ZIP › Supplementary Material/Cluster_12_GSEA_EnrichGO_MF.xlsx]

## Sheet: Sheet1
ID	Description	GeneRatio	BgRatio	pvalue	p.adjust	qvalue	geneID	Count
GO:0001216	DNA-binding transcription activator activity	30/193	456/18368	0.0852816	34.7949	32.7661	22809/10538/1052/1054/1385/1871/1960/2113/2308/4303/8521/9421/3205/4780/5970/6938/6929/7528/51427/7030/5359/1875/6667/6657/2078/9355/7799/5083/57567/7702	30
GO:0001228	DNA-binding transcription activator activity, RNA polymerase II-specific	29/193	450/18368	0.462721	94.3951	8.88911	22809/10538/1052/1054/1385/1871/1960/2113/2308/4303/8521/9421/3205/4780/5970/6938/6929/7528/51427/7030/5359/6667/6657/2078/9355/7799/5083/57567/7702	29
GO:0035035	histone acetyltransferase binding	6/193	25/18368	1.86729e+07	1.98081e+09	1.86531e+09	1385/2113/2737/10370/6667/6772	6
GO:0140297	DNA-binding transcription factor binding	18/193	394/18368	1.94197e+07	1.98081e+09	1.86531e+09	1385/1408/4303/2627/9421/3159/4780/5970/6938/6929/8805/8431/55787/5468/10370/6667/6772/7533	18
GO:0001221	transcription coregulator binding	8/193	78/18368	1.60696e+08	0.000120502209467564	0.000113476022847423	1385/2308/9421/4780/5970/6667/6772/57649	8
GO:0046332	SMAD binding	8/193	79/18368	1.77209e+08	0.000120502209467564	0.000113476022847423	90/1278/29102/6938/7528/5468/10370/1601	8
GO:0061629	RNA polymerase II-specific DNA-binding transcription factor binding	14/193	299/18368	3.51187e+08	0.000204691615149605	0.000192756551933968	1385/1408/2627/3159/4780/5970/6929/8805/8431/5468/10370/6667/6772/7533	14
GO:0043425	bHLH transcription factor binding	4/193	27/18368	0.000171598174262927	0.00875150688740928	0.00824122810604847	9421/6938/6929/6667	4
