# Supplementary material for: How the latent geometry of a biological network provides information on its dynamics: the case of the gene network of chronic myeloid leukaemia
Source: Front Cell Dev Biol. 2023 Nov 24;11:1235116. doi: 10.3389/fcell.2023.1235116 (PMC10704170; doi:10.3389/fcell.2023.1235116)
Supplement: Supplementary file 1 [file DataSheet1.ZIP › Supplementary Material/Cluster_12_GSEA_EnrichGO_CC.xlsx]

## Sheet: Sheet1
ID	Description	GeneRatio	BgRatio	pvalue	p.adjust	qvalue	geneID	Count
GO:0005667	transcription regulator complex	22/189	413/19550	9534.65	312737	2.94069e+06	22809/1385/1871/2627/8521/9421/3159/3205/4800/5970/6938/6929/7003/7528/5468/1875/2737/6667/6657/57649/5316/5626	22
GO:0090575	RNA polymerase II transcription regulator complex	10/189	168/19550	5.63841e+08	0.000924698679943927	0.000869501647058956	1385/1871/9421/3159/4800/6938/6929/7003/5468/1875	10
