# Supplementary material for: How the latent geometry of a biological network provides information on its dynamics: the case of the gene network of chronic myeloid leukaemia
Source: Front Cell Dev Biol. 2023 Nov 24;11:1235116. doi: 10.3389/fcell.2023.1235116 (PMC10704170; doi:10.3389/fcell.2023.1235116)
Supplement: Supplementary file 1 [file DataSheet1.ZIP › Supplementary Material/Genes_in Cluster_12.xlsx]

## Sheet: Sheet1
Gene Symbol	Entrez ID
ACVR1	90
ADGRE5	976
ATF5	22809
BAG2	9532
BARX1	56033
BATF	10538
CALD1	800
CAND1	55832
CAPRIN1	4076
CCDC102B	79839
CEBPD	1052
CEBPG	1054
COL1A2	1278
COL6A2	1292
COMMD5	28991
CREB1	1385
CRY2	1408
DGKI	9162
DLG3	1741
DPY30	84661
DROSHA	29102
DTNBP1	84062
E2F3	1871
EEF1A2	1917
EEF1G	1937
EGLN1	54583
EGR3	1960
ESRRA	2101
ETS1	2113
ETV7	51513
F7	2155
FOXO1	2308
FOXO4	4303
GATA6	2627
GCM1	8521
GNB4	59345
GSC2	2928
HAND1	9421
HCAR2	338442
HMGA1	3159
HOXA4	3201
HOXA9	3205
HOXD9	3235
HSD3B7	80270
KCTD15	79047
KCTD1	284252
KRT16	3868
LAMA5	3911
LDB3	11155
MAN2C1	4123
NFE2L2	4780
NFIX	4784
NFYA	4800
NLK	51701
P4HA3	283208
PNRC1	10957
PRRX2	51450
PTN	5764
RARA	5914
RBMS1	5937
RELA	5970
REPIN1	29803
RFX1	5989
RGS20	8601
RNF187	149603
RNF4	6047
SAFB2	9667
SAMD3	154075
SERTAD3	29946
SETD7	80854
SRPK2	6733
TCF12	6938
TCF3	6929
TEAD1	7003
TFF3	7033
TRIM24	8805
TRUB2	26995
TSPYL2	64061
VRK1	7443
VSX1	30813
YY1	7528
ZDHHC21	340481
ZNF107	51427
ZNF121	7675
ZNF184	7738
IFI16	3428
PEG3	5178
ERP29	10961
STAG2	10735
PTPRR	5801
ABCD1	215
ADGRG1	9289
AKT3	10000
CAB39	51719
CCDC185	164127
CCL27	10850
CENPP	401541
CFAP58	159686
CLIC1	1192
CLRN1	7401
CMAS	55907
CWF19L2	143884
DENND1B	163486
DHRS3	9249
DUSP14	11072
EFNA1	1942
EML3	256364
GRIA1	2890
HSPB8	26353
LRRC8E	80131
LY6G6C	80740
MAP3K6	9064
MCRS1	10445
MMP19	4327
MMP7	4316
MPV17	4358
MYH14	79784
NDEL1	81565
NR0B2	8431
NUP155	9631
PCDH17	27253
PPP1R9B	84687
PSMD4	5710
PTH2	113091
RAB3D	9545
ROM1	6094
RPLP0	6175
S1PR2	9294
SEC24D	9871
SFN	2810
SGIP1	84251
SGK1	6446
SLC16A6	9120
SLC43A1	8501
SPATS2	65244
STRADB	55437
TFE3	7030
TXLNG	55787
ZBTB43	23099
ZNF124	7678
POU6F2	11281
PLSCR1	5359
PPARG	5468
E2F5	1875
GLI3	2737
FAM53B	9679
GLRA3	8001
MYL3	4634
P2RY1	5028
SPTBN1	6711
VAMP1	6843
CITED2	10370
KCNS3	3790
PTK7	5754
SP1	6667
ZNF16	7564
STAT1	6772
SOX2	6657
ERG	2078
LHX2	9355
PHF12	57649
PRDM2	7799
MYO6	4646
PJA1	64219
THPO	7066
DAB2	1601
INPP5J	27124
PTRH1	138428
ARHGAP18	93663
NCAM2	4685
ABTB2	25841
SOD3	6649
TAZ	NA
KIAA0040	9674
NKAIN1	79570
SPACA9	11092
MCF2	4168
POPDC3	64208
OXCT1	5019
PLXNB3	5365
ISX	91464
ZSCAN29	146050
ZNF563	147837
MTNR1A	4543
YWHAH	7533
YWHAQ	10971
PKNOX1	5316
ZNF34	80778
PAX9	5083
ZNF319	57567
NOTO	344022
PROP1	5626
ZNF143	7702
SPAG16	79582
SNX25	83891
TSSK3	81629
APLP2	334
FAM76A	199870
ACLY	47
